# Supplementary material for: Comprehensive analysis regarding the prognostic significance of downregulated ferroptosis-related gene AKR1C2 in gastric cancer and its underlying roles in immune response
Source: PLoS One. 2023 Jan 26;18(1):e0280989. doi: 10.1371/journal.pone.0280989 (PMC9879425; doi:10.1371/journal.pone.0280989)
Supplement: S1 Table — (XLS) [file pone.0280989.s004.XLS]

## Sheet: GSE26942+UP
Supplementary Table S1. The upregulated and downregulated genes of the three datasets obtained from GEO database.
The upregulated genes of the GSE26942 dataset.
Gene.symbol
SHFM1
YME1L1
S100A3
DAZAP1
CDA
ISG15
ARPC1B
CEMIP
PKDCC
NTHL1
UBE2I
CLDN1
KRT17
FAP
SIK1
CAMK2N1
PHF13
LAMC2
LPCAT1
TMEM158
UPP1
SPHK1
BGN
RARRES1
DAP3
TIMP1
MFAP2
ITGA5
IFI6
THY1
TUBB3
ADAMTSL2
COL18A1
COL8A1
SPP1
PMEPA1
ETV4
ESM1
CDK11A
NKX3-2
CDH3
HOXB2
TSPAN18
CST1
FNDC1
CLDN7
PRND
COL10A1
KRT80
PDPN
MSLN
HEPH
FOXC1
ITGA8
CHN1
THBS2
SFRP4
SERPINE1
MMP11
ILDR1
ANXA2
CHRDL2
LILRB3
TRIM15
TNFRSF12A
PRRX1
SERPINB5
CLDN3
SULF1
COL12A1
DCBLD1
HOXB7
CRABP2
H19
KLK7
CTXN1
C10orf10
GEM
TFAP2A
KRT6B
PTGS2
HEYL
COL11A1
THBS4
KLK6
CEACAM6
COL6A3
MMP3
IGF2BP3
F12
EFNA2
PLA2G2A
CDX1
COL4A1
KRT7
HLA-DRB5
CLDN2
COL7A1
TFF3
CTHRC1
APOC1
COL1A2
REG4
HKDC1
COL1A1

## Sheet: GSE26942+DOWN
The downregulated genes of the GSE26942 dataset.
Gene.symbol
MAPK8IP3
MMP24
DNHD1
AQP4
PTGDR2
ADH7
MFSD4A
ESRRG
SMIM11A
ALDH6A1
PDGFD
MRGPRD
CHRD
GLOD4
ELMOD3
SLC2A12
HMGCL
TRIM50
CPA2
FGA
ETNPPL
NFE2L2
LIFR
SH3GL2
RAB11FIP2
ADHFE1
ATP4B
ADAM28
APOBEC2
KCNJ16
STX12
GCNT2
CLIC6
SLC9A4
PBX1
KCNE2
CCDC121
DGKD
CKM
BTBD3
COLCA1
FNDC3A
POSTN
GCLC
SSBP3
ECI2
PRDM16
MYRIP
FBXW7
DERL3
IRF4
ATP11B
FAM189A2
GIF
AFTPH
KIAA1191
XYLT2
TBC1D14
SLC26A9
FAHD2B
SUCLG2
FAM214A
PIK3C2G
ATP4A
FUT9
PPCS
SACM1L
GHRL
ATXN7L3B
NNT
KIT
MBIP
FAR1
PP7080
PMM1
MPC1
HADH
DRD5
INSIG1
CKMT2
ANGPTL3
ACO1
PGA4
PLPP6
CCKBR
NTN4
NQO1
SIDT2
ALCAM
RNASE1
C18orf32
FBP2
SCNN1G
CHIA
1905-07-13
SIGLEC11
PGA3
GPBP1L1
METTL7A
ARHGAP18
SNX24
DNM3
GPER1
CHP1
LIPF
CYB5R1
DNER
CAPN13
CCNG1
ZNF385B
CMTM4
MCCC1
MICALL1
ME3
CKB
AES
GSTA4
UBL3
RAP1GAP2
SECISBP2L
SPTSSB
OSBPL7
SOSTDC1
ANKMY2
PTGER3
PABPC4
RAB5C
LYRM5
PLPP3
GPBP1
COBLL1
C14orf159
CACHD1
PLCXD3
PTGR1
PPP1CB
PSCA
ABCC5
LOC100240735
CDK18
CLCNKA
DHRS7
HDC
SLC9A2
IBTK
CHPT1
GOT1
TLE4
TMEM171
POU2AF1
IRX3
C5
ARSD
PELI2
MYO10
UQCRC1
ACSF2
TNFSF11
MYRF
NDRG1
AKAP1
GPRC5C
EPN3
LYPD6B
PDILT
SCNN1B
KIAA1147
APLP1
KIF13B
EIF2AK3
PI4K2B
ATP2A3
TM9SF3
NEDD4L
PAPSS1
FUT8
SULT2A1
PIGN
VAMP2
CA9
ACAT1
KIAA0319L
ALDH3A1
CAMK1G
LRIG1
UQCRH
TRIM74
FAM103A1
DUOX1
RBM47
RGMB
ARRDC4
CNTFR
CHGA
SC5D
OXCT1
UGT2B17
HPN
UBE2J1
CYFIP2
SOX21
PIP4K2C
SLC7A8
EDEM3
CYSTM1
RAB26
AMPD1
FAM102A
DBT
UQCRC2
TNFRSF17
SLC4A2
FUT1
GATA5
CCPG1
DCXR
CIRBP
CDK12
TMED6
CHKA
TBC1D9
SORD
P2RX6
CAPN9
FBXL13
PHYH
GPT2
TXNDC5
TSNAX
ARHGEF37
DIAPH3
ZBTB7C
FA2H
PLCL2
TM7SF2
CYB5A
ALDH1A1
ETFDH
GCNT1
REP15
IRX2
UNC5CL
NPY
KLF4
DISP1
ST5
TCEAL9
TRIM2
GGT6
ENPP5
TSC22D3
KIAA1211L
PGA5
GSTA2
ADTRP
RASSF6
ACSS1
JCHAIN
IQGAP2
RNASE4
TMPRSS2
KCNJ13
SH2D5
AKR1B15
RPRM
ID1
LDHB
CPT2
CXCL17
ADA
LDHD
DEPTOR
SEC24A
ATF7IP2
ELL2
COQ8A
NUCB2
NR3C2
SLC12A2
SORBS2
PXMP2
PPFIBP2
SH3BGRL2
ECHDC3
RAB37
REC8
FAM162A
GC
VSIG1
PTPRN2
SLC25A4
TMEM86B
C10orf11
AKR7A3
IGFALS
RDH12
TPD52L1
SYNE2
RAP1GAP
YWHAE
FAM3B
SLC22A23
HAS3
CD163L1
HABP2
MUC6
PTGS1
HIPK2
UGT2B15
QSOX1
ECHDC2
ENOSF1
ID4
IGFBP2
COL9A2
STEAP3
KIAA1522
TXNL1
CHRM3
GOLGA8B
C1orf116
PCCA
ADRB2
SGK1
RIDA
FAM46C
GSTA1
DHCR24
RORC
ORM2
ITM2A
NOSTRIN
SEC11C
CAT
FUNDC1
PLEKHH1
ALDH5A1
ALDH2
GABARAPL2
SH3YL1
HID1
SELENBP1
IGSF3
MBNL3
ADH1C
SULT1C2
SRSF11
PLCXD1
SLC9A7
PTGER2
CA2
TP53INP1
RPS4Y2
NRG4
FUCA1
VSIG2
KLK11
MAP3K5
AKR1C2
ACSM3
PPARGC1A
CDH2
RNA28S5
TDP2
GHR
PRDM1
ENTPD5
KDM5D
CD164
SLC45A3
PNPLA2
EPB41L4B
ME1
GKN2
ODAM
CA4
SLC39A11
BNIP3
VWA2
SOWAHA
MTSS1
SCGB2A1
ANKRD22
H3F3AP4
PLVAP
HPGD
SYTL1
CELA3A
CLDN18
MAP7D2
UGCG
GABARAPL1
FGG
ENPP2
MT1F
KIAA1324
CBS
KLRB1
CYP2C18
PROM2
MST1
PTMA
VAV3
TFF2
MECOM
CD320
CYP2S1
ADH1A
ARHGDIG
SOX2
TCEA3
MAOA
FABP5
LEPR
NECTIN3
MAL
CYTIP
LRRC17
SLC2A10
AKR1B10
ST6GALNAC1
C4orf19
MGST1
RAB27B
NR2F2
KLF2
GKN1
CBX7
CD36
FAM174B
TMEM97
COL4A5
PNPLA7
DNASE1L3
SSTR1
CXCL14
MT1E
AZGP1
XK
FCGBP
CGNL1
FAM107B
KLF9
MT1M
CYP2C9
MT1H
AKR1C4
RASIP1
MZB1
TSC22D1
SPDEF
ELOVL6
SDC4
PDIA2
HYAL1
AFF3
MT1G
TMEM30B
FOXA1
PAQR8
CAPN8
GPX3
WDR11
SMPDL3A
FMOD
ANG
REG3A
ARL14
SCARNA9
IMPA2
MTURN
VILL
ATP1B1
PLLP
FAM101A
SNHG5
DSC2
COL4A6
MAMDC2
XBP1
CTSE
KCNQ1
MRAP2
ABCA8
RNF128
CD27
FAM3D
SLCO2A1
TCN1
KRT20
FOLR1
ANXA10
TFF1
FOXQ1
FMO5
SEPP1
TRNP1
PLAT
ELMO3
BEX2
LINC00997
ACACB
PGC
C1orf115
AKR1C3
CYP4F12
DNASE1
SLC9A1
TESC
C9orf152
FBP1
RGS5
SERPINA5
HRASLS2
ETNK1
MT1A
SMIM24
FABP4
STARD10
EIF1AY
SNORD13
BPIFB1
MYO5B
AADAC
SLC28A2
RAB17
SST
PIM2
SLC44A4
CYP3A5
HBB
GUCA2B
FAM107A
CLDN23
SBSPON
ISL1
PIGR
FAM84B
CXADR
ITPKA
RCAN2
MT1X
GPAT3
PERP
FLRT3
CD79A
TMEM125
CPE
GPT
SCNN1A
LRRC31
RPS4Y1
LTF
MLPH
SCIN
AGR2
S100P
HBA2
FOXA3
SGPP2
FUT2
PDK4
MUC1
REG1A
GSTO2
SPINK1
NKX6-2
TSPAN1
OVOL2
DPT
HMGCS2
SCTR
DUOXA2
F2RL1
STX19
KLF5
EEF1A2
PROM1
SRPX
CD79B
ALDOB
GOLM1
LCN2
DPCR1
ELF3
PLA2G10
JSRP1
C6orf58

## Sheet: GSE112369+UP
The upregulated genes of the GSE112369 dataset.
Gene.Symbol
HOXC11
NT5E
HOXC6
HOXB7
PRPF3
SATB2
XPO5
CLRN3
NUDT3
PPP2R5D
HOXB3
HOXA13
OVOL1
FLAD1
HNF1A
CLDN3
HNF4A
B4GALT7
SUV39H1
ZNF473
PRICKLE4
HOXA10
UPF3B
PFDN2
JADE3
USP42
LIG3
ECE2
CDK4
MRPL55
ZNF768
CDH17
HSD17B10
HOXA11
LSM2
WNK2
SYNGAP1
INO80E
NFATC3
THEM4
CMC4
WDR46
ODC1
GEM
CMSS1
NABP2
RBM14
MAZ
CSK
DKC1
NPNT
USP21
CHORDC1
PPIL1
C17orf96
STAG3
ABHD16A
ARHGAP39
MAGOH
TOMM40
PPFIA3
RNF166
ADRM1
ZNF200
ZC3H18
EIF3B
NAT10
ST3GAL2
C1orf74
OTX1
GFOD1
TRAF2
MRGBP
ETV4
LOC105369247
ZNF623
CHD7
TYW1
NUP62
PYCR2
ACOT7
NSUN5
KCTD20
PLCB1
RAD54B
GTPBP4
PARS2
HOXB13
FKBP4
NSUN5P1
NOC2L
SAMD1
POLR1A
TFDP1
HSPBP1
HOXB9
LOC100996763
SMTN
QPRT
DDX31
ZNF318
PRIM2
PARP1
HOXC10
CACTIN
BCL7C
HOXA5
THOC2
C20orf27
LTBP3
RGS2
YBX2
LOC101060429
EHMT2
SPATA2
DTNBP1
DNAJA3
PDXP
HENMT1
CEP104
NLK
ISG20L2
MAD1L1
MSTO1
RFWD3
UBQLN4
DDAH2
CXorf56
PDK3
MGAT4A
KMT2B
ANGEL1
TLDC2
IDH2
NOP2
ATP2B1
ARFGAP1
PAAF1
LDLRAD3
CAD
ANKRD27
HOXB6
MRPL2
FUT6
PTGES3L
NFS1
TRPM2
QSOX2
NOTCH1
FAM105A
PDRG1
CBFA2T2
FKBP5
SNRPA1
CEP19
DEDD
HOXB5
CDCA5
TNFRSF25
STK40
NSUN5P1
SNX8
NUDT1
FUOM
PCDHB14
CALML4
CNOT3
PRKAR1B
HOXA6
SLC2A4RG
ZFP36L2
ZNF248
NUDCD1
POMZP3
ZNF280C
CKS1B
KCNMB4
FOXRED2
KCNK10
E2F6
TTI1
BOP1
RBM42
TRMT6
UBAP2L
CDK5R1
DRAP1
CDCA8
PMS2
GRIN2D
ANKS4B
CYP1A1
SCAMP3
OSR2
MYBL2
DDIAS
SKP2
C20orf24
F8
PTPRF
FABP1
BANP
PITX1
LOC102724250
REEP6
SLC52A2
ADAP1
MPP6
ZSWIM3
OPLAH
OTUD3
ASB13
ONECUT2
RPS27A
CEBPA
SNX10
ATAD2
DPH2
ATAD3A
ADAP1
GRTP1
WDR24
C20orf24
CSNK2B
IRF3
SLC35E4
DNM1
HUS1
NEK11
ERI3
NT5DC2
HAUS7
RNF43
ZNF251
RFC3
FBXL6
CABP1
SNRNP48
G0S2
PPIL6
PRAP1
DGAT2
SNORA18
RBKS
PODXL2
RAB15
CDC25B
AKT2
MTBP
MIB2
ZIC2
APMAP
ARHGAP4
SNORA8
SKAP1
MAD2L2
NR4A2
PLBD1
WASH2P
INTS8
MYB
TBC1D31
TCTEX1D2
DSCC1
KLHL15
SLC29A1
CXorf57
MESP1
MIR17HG
BANF1
FBRSL1
C12orf29
SOX12
FABP6
CORO1A
ATAD3B
CHMP1A
MCUR1
MYCL
FOXD1
RAD54L
HOXA10-HOXA9
NEMP1
TGS1
MSX1
E2F4
WBSCR27
HYOU1
CCL15
URB2
CHEK2
GAS2
AUNIP
FGFR4
GLS
TRIM15
MYLIP
PYCRL
BCL11A
GUCY2C
CCDC113
MAP4K2
LIN7B
MCM10
TMEM38B
NADK2
SULT2B1
PHF6
FAM72A
TIGD1
MTERF2
IRF8
IGFBP4
PSMD3
FABP1
MRPS12
IGF2BP3
SLC39A4
ANXA13
CCDC58
ASRGL1
UBE3D
NOP56
CENPN
ADCK5
TMLHE
TRIM28
GDPD5
COA1
KCNH2
HOXC9
CAPS2
MBOAT7
FAM126A
PAK1IP1
STK31
ASB9
AGO3
AHRR
PDZK1
TFE3
GRINA
KDM1B
RNF157
TMEM74B
MCM8
PPP1R16A
DACH1
URI1
ABCG2
FAM81A
LRRC75B
ADGRG5
NEK3
FAM110A
HIST2H4A
PDSS1
KLHL7
ZNF177
MANEAL
DENND5B
ADSSL1
ADRBK1
CDX2
SIRPA
C3orf70
AKR1C4
FAM222A
FZD1
NANOS1
AMIGO2
FEZF1
PTPRE
SLC39A5
CCL15
TFAP2A
TMEM54
LRRC6
TPM2
CD83
HNRNPU
NPAS2
MUC13
CEP126
ARRB2
EPHX2
LEF1
AXIN2
DOCK4
MRPS31P5
VIL1
ZNF551
ZNF232
GOLGA8A
TM4SF4
ASCL2
SATB1
CBX2
EP400NL
MLEC
EFNA3
GDAP1
IGSF8
HSD11B2
SRM
NES
AGTRAP
PITX2
CNTNAP2
PLCB3
PLOD3
BTBD16
HTR1D
CBWD1
RUNX3
CPNE1
GINS2
MAPK9
MME
IL27RA
GRAMD1C
AKT1S1
FAM89A
NR1H3
GPR153
NEIL2
CYP27A1
EPHB2
MOK
C11orf95
FAM53B
MCM7
PRLR
LOC100996693
GPR158
FKBP9
PAPSS2
GOLGA8A
BLM
ADH6
KIZ
MAPK12
PSME3
TCF7
HEPH
TAF9B
NKD2
CDX1
SERPINI1
ZNF711
SYT7
DUSP2
FJX1
A1CF
CEBPB
SSX2IP
LIMCH1
RCN3
TDRKH
KCNJ2
TNNI3
DLL1
AGMAT
PIGT
PCDHB10
LGR6
DSE
BCL2L10
PGF
CDA
MYRIP
SYT1
PYGB
SPINK4
OBSCN
FKBP10
DPEP1
CYP2B6
SERPINE2
PCK1
RARRES1
ZNF449
TTC7B
ZNF789
PDE3B
AQP1
GPALPP1
PROS1
CABLES2
PURB
TNFRSF1B
CLPTM1
PCDHB16
ZIC5
TSPAN7
LDLRAD4
ZNF84
RAB36
PAX9
PCDHB13
SLC17A4
SERPINF1
BTNL9
AMACR
CERKL
C2orf88
C3orf67
FSD1L
PCSK1N
RXFP4
FAM122B
NFRKB
HSD17B1
PROX1
PLEKHG4
LIPC
SPATA17
RGS16
ATP10B
KIFAP3
DNAJC6
STAMBPL1
INSM1
PPIF
FAM120C
HES6
BAMBI
CPLX1
NEK2
THNSL2
RBCK1
GRB7
GNA14
RAPGEFL1
BCL2
PAQR5
SP6
CADPS
FZD2
ARSE
AKAP2
TMEM176A
AREG
HIST1H2BK
P3H4
ACOX2
VAV3
FGFR1
NAT2
GXYLT2
HIST1H4H
HHLA3
PON1
ERICH2
STOX1
ATP6V1C2
PLA2G2A
ANPEP
LGALS4
SUSD3
EREG
PGAP1
MYO1A
CRABP1
FAM198B
ZEB1-AS1
RASSF10
PPP1R14D
RGCC
NOX1
TINAG
SMIM3
HIST1H2BG
SEMA6A
TRIM29
IHH
DDC
SLC16A14
SLC16A4
CIB2
CNDP1
GK
MALL
CHST13
MYBL1
CCR6
HIST1H2BD
ACBD7
TOP1MT
TTYH1
POLR3G
DENND1A
ISX
PTGS2
TRIB1
SCML1
STMN3
ACOT4
HOXB8
IGF2
DLEU2
PARM1
MAGEA3
NUDT19
TLE2
GNG4
CITED1
MLLT11
SERPINH1
ADGRG7
C2
PIK3R3
VAT1
MEP1A
NPC1L1
ALDH5A1
ST6GALNAC4
CYP4F3
HOXA7
HIST1H2AE
C4orf48
NCALD
SCPEP1
ZFP37
BTBD11
CRABP2
KRT17
HLF
WISP3
CCNE1
RHOU
ARRDC4
CT83
GJB5
TM4SF20
MACROD2
SPON2
KLHL13
SIX1
FAM53A
SMOC2
FAM155A
LOC105377283
NFE2
GOLT1A
F10
HMOX1
NXPE3
SIPA1L2
RBP1
DLX6
PDZRN3
BBOF1
CLGN
SLC35D3
KBTBD11
CDKN2A
MYH4
GPA33
MDK
C4BPB
KLK12
FBLN1
C3
SH3RF3
LOC100190940
PLA1A
DEPTOR
TMEM117
TMEM176B
DLEU2
UGT2B7
THBS2
PRKACB
DNAAF3
DEFA5
FAM122C
NEB
C10orf35
CCL5
S100A9
METTL7B
TMEM200A
ZNF429
APOE
MTMR11
FSCN1
ITGB7
HSPB1
GPC3
HOMER3
HOXB2
CHST5
TUBAL3
MYRFL
CPS1
ANKH
TBX3
CXCL11
ZNF329
PRAME
ASAH1
NOTUM
FGF13
TGFBI
S100A4
NBEA
DSG3
MAGEA2
PRSS21
ENPEP
CHP2
REG4
MLF1
CHGB
SLC44A5
FOXC1

## Sheet: GSE112369+DOWN
The downregulated genes of the GSE112369 dataset.
Gene.Symbol
GKN1
GKN2
SLC9B2
SPG20
ST6GALNAC3
SOX21
DPCR1
PCDH7
SLC4A4
FER1L6
ACER2
PRICKLE1
LDB2
TNFRSF10C
HS3ST5
MITF
RASSF9
ARHGAP24
FILIP1L
C4orf32
MCTP1
UPK1B
VSIG2
GDF15
LRMP
TRIM22
CD59
PLCL2
SUCNR1
ST3GAL6
ANKRD29
OSMR
CEP85L
PHACTR2
GPR87
ACVR1
ADRB2
ADAM28
VSIG1
LBH
ITSN1
DMRTA1
SPATA18
CLDN23
LOC254896
PELI2
THBS1
MDM2
TLR3
TMC5
TLR1
CYSTM1
MGAM
NTN4
IL6ST
SH3RF1
RARB
GAS6-AS1
GPX8
USP44
NELL1
TENM4
MYO5C
GNAQ
ADAM9
HLA-V
ZDHHC20
BMX
GATA5
PRSS1
RELL1
MAST4
TMPRSS2
LOC100128108
DOCK7
PLAGL1
PLK2
ARHGEF3
P2RX5-TAX1BP3
RAB5A
SMAD3
CXCL17
CTNS
ADGRG6
ADGRG2
LOC100507412
STK17A
HTR2B
GPRC5B
FAR1
HDAC9
MTHFS
RASGEF1B
SDPR
THBD
DAPP1
RBMS2
TRIM16
ARHGAP18
KIAA1217
ARHGAP8
LOC105370109
LTBP1
LOC102724757
FUT9
PRAMEF1
TMEM181
LIFR
FBP2
SHISA2
CYTIP
ACKR4
CYP2E1
SECISBP2L
SCEL
IRAK3
GALNT3
VPS13C
LRRC4
SYTL1
SH2D1B
ZMAT3
EDN1
RIPK4
CLIP4
DDB2
SRI
LDLR
ANXA3
GLIS3
NDFIP1
DUOX2
UGCG
AFF4
MBNL2
LGMN
PTTG1IP
KAT2B
VLDLR
PRSS2
MATN3
PALLD
PRSS1
MFSD7
NME5
GBP6
TMEM163
RAB6B
BCAS1
HCAR1
POU2AF1
SLC26A9
MUC6
DUOXA2
C12orf49
BANK1
KLHDC7A
SPATS2L
RAB8B
TPM4
SHH
PIK3C2A
GCKR
UNC5CL
ANKRD36
LRRFIP1
NUS1
RAB27A
RNASE1
NR1D2
FAM110B
FAM46A
ZNF132
MAP9
RAB31
CXCL2
PTS
ACTA2
ZDHHC7
ST20-AS1
SPTLC2
FAM63B
CAPN2
TRNP1
SHROOM3
RPS27L
MANEA
SEMA3B
VGLL4
BPIFB1
TTC9
FAM189A2
MURC
RETSAT
RGS13
ARL6IP5
NRG4
STC1
FYCO1
RAB11FIP2
ITGAV
GALNT10
CYR61
PLXNB2
CYB5D2
BMP2
CDC14B
JAM3
ZNF671
SHB
FAM3C
SERPINB7
SLC4A8
CPEB2
RUSC1-AS1
TMEM165
LOXL4
BACE2
PDLIM5
SRPX2
FOXQ1
WWC1
FTSJ1
MICU3
FCHO2
KIAA0754
FAM69C
FNDC4
RALGPS1
PPFIBP1
CLIC4
VNN2
MICALL1
MED18
PLA2G7
POU2F3
GADD45B
APOBEC3C
SGMS2
MAP4K5
TMBIM1
PLAUR
C1orf116
FZD4
SNRPN
ATF3
HEG1
BDH2
MECOM
WWC2
DNAJB14
GSAP
CLVS1
FAM102A
F3
ADH1B
MMP7
B3GNT6
GSTZ1
FOXP1
ATP6V1G1
ELOVL6
MSMB
SEC14L2
MPZL2
TNFAIP8
IBTK
CHST4
A4GNT
STAM2
AMOTL2
EIF2AK3
SLC9A2
CD2AP
NR5A2
SERTAD4
RERG
HIF1A
SERPINA3
RAB12
USP53
TFF2
LINC01559
KLHL3
PHLDA3
SPTBN1
FAM107B
PDLIM4
RNF103
HS3ST1
TMEM30B
RRM2B
RBMS1
ACSL3
SEL1L3
LOC100128108
CAST
WASL
TMEM87B
TOM1L1
CTSE
KLF9
COLCA1
GOLM1
METTL20
ATP11B
GSPT2
ANXA5
MIA3
ST6GALNAC1
B4GALT1
PF4
SUSD6
SAT1
GALE
LRRC8A
TRAF3IP2
FLII
SNAP23
TMEM139
RASSF2
TRAK1
PAPSS1
ITGB6
OCLN
ANO5
FUT8
BAX
EPN3
GLUL
RHBDL2
PRMT2
SLC35F5
SULT1C2
GALNT5
LMAN1
LMO4
TCN1
FAS
CTDSPL
ADGRF1
KCNC4
KCNAB1
GULP1
CCNDBP1
PGC
LMO7
LPAR6
ANG
RIC1
USP48
CPD
APOL1
SLAMF7
SERP2
SEC14L1
ADH1A
DND1
SLIT3
DPYSL3
ANXA10
MAF
VEPH1
ACSL1
IFNAR2
DNAJC18
SHROOM2
MEIS2
INPP4B
TGFBR2
TANC1
CMTM7
SPINK1
TM9SF3
TNFSF12-TNFSF13
ROR1
BMPR2
GBP2
CLDN18
ZNF354C
SLFN12
ENC1
ACOX1
HBEGF
MSMO1
VIM
SMIM5
NMUR2
CAPN9
LPP
UTRN
TUBB6
SETD7
ZNF655
CXCL8
RHOBTB1
SH3D19
ATP7B
SLC28A3
SPECC1
MMP14
ENTPD7
HCK
SESTD1
ADAMTS9
RAB32
RCAN1
KCNK15
EGLN3
FOXL1
STS
DBR1
TSPAN1
ADH1C
FADS2
JAK2
TLR5
FAM134B
CAPN8
TBXAS1
FRMD4B
LAMP5
VWA5A
GSN
TRIB2
FBXO34
ZSWIM6
FRY
VILL
SCIN
L3MBTL4
C14orf159
RAC2
DAPK1
SLC35A5
TJP1
MLPH
IFNAR1
PKN2
PSD3
CARD11
TM4SF1
RAP2B
OXCT1
AADAC
SP100
RGS3
PLOD2
CCNG1
C5orf30
TGFA
NOSTRIN
CRISPLD2
PXDC1
HSPG2
RASSF6
KCNE3
IL1RN
C1RL
RGS5
TRIL
CLDN22
ALDH1A2
PIK3C2G
SLC5A5
PGM2L1
PPM1B
SCD5
NFIX
ENTPD3
KIFC3
RASSF5
APOL1
SYNPO
LIMA1
TRIM5
FRMD5
NRP1
FHL2
B3GALT5
CPEB4
ZNF654
TK2
MRPL54
DHRS3
SH3YL1
AJUBA
HIST1H1D
CDKN1A
CBS
TMEM154
HAS3
TFF1
PRDM1
MAP2
ZFY
ANK1
PDP1
AGPAT4
SLFN5
ALDOB
MAGI1
C4orf19
FMNL2
TMEM27
NT5C2
TCF4
SPTSSB
PITPNM3
HMGCS1
OBFC1
FAM43A
GATA6
IQGAP2
ANKRD1
SLC40A1
TMEM220
CCL26
FXYD3
GPRC5C
BCL2L15
B3GAT2
NCMAP
CXCL6
SWAP70
HOOK3
CDH26
ARHGEF37
EDA2R
ANKRD13A
MYOF
RNASE4
DMD
MCU
DNAH11
TET2
LIPA
TEP1
MANBA
RAB7B
PIGR
MUC1
ZNF552
PLPP6
TBRG1
USP9Y
SESN2
AKTIP
TNFRSF10B
METTL7A
LIPH
JADE1
TM7SF3
C1GALT1
FRAS1
MLLT3
CYP2C18
CNTLN
DUSP1
TWSG1
ERO1A
CREB3L1
SLAIN1
CXCL3
NEFL
TRIQK
CBR4
PLAC8
INSIG2
SLC24A5
VCL
TRPV4
PLLP
PVRL3
SLC6A14
CDKN2B
LRRTM1
IKZF2
EGFL6
MSANTD3
CHMP1B
YWHAH
ZNF321P
DZIP1L
CA13
DENND2D
PTGIS
THRB
SOX2
SMIM6
ETNK1
C4orf3
SLC1A1
LIPF
KRAS
ZG16B
CCNG2
RILPL2
CDCP1
SMARCA2
CAPRIN2
LPIN1
RBM43
PRDM16
KIAA0513
MAP4K4
CLIC6
TC2N
CAV1
LYPD1
BBX
KRT13
ZKSCAN7
CAV2
GALNT6
EIF4E3
LGR4
SLC44A3
DKK4
CHIC1
PTPRZ1
REP15
B3GNT7
SRR
CYB5R2
PLA2G3
MXD1
CCL28
AHNAK
TMCO3
LRP10
PAM
PTCHD4
SESN1
SLK
PTEN
C11orf80
PRRG1
PTPRR
HLA-DPB1
KIF26B
UBASH3B
DUSP4
ARHGAP21
HOMER2
LRP12
PDGFC
RTP4
TNFSF10
STYK1
AGO4
NEK6
CDS1
C11orf54
LATS2
ZNF608
STK32B
SYTL2
ALDH1A3
LAMA3
SLC35A3
NEXN
FAM13A
TMEM246
WIPI1
SPAG16
HSBP1L1
IKBIP
PPL
VPS13D
CAPN6
RFC5
SLC5A1
CCBL2
LOC154761
PRKCDBP
TRIM7
CLMN
PSTPIP2
AKR1B10
FAM101A
CAPN5
EPB41L1
SLC12A2
SMIM14
ZDHHC13
ENDOD1
MIR22HG
SLC25A16
COL18A1
IL1R1
AVIL
PTGER2
EFNA5
CASP4
SPAG9
GPRC5A
USP46
TLR2
C5orf45
MEIS1
C3orf14
NDP
JAG1
MYEF2
MAP2K4
SGCB
AKR1B15
TNFSF9
ARMCX2
RNF183
CXADR
EYA2
ABCC3
GALNT18
CREB5
AKR1B10
C10orf54
WLS
CD74
SVIP
ASPHD2
NHS
SMAD6
RAB11FIP1
AHR
EDEM3
ZDHHC2
NXN
PARP8
COLGALT2
PRNP
LURAP1L
SYNE2
APH1B
ACP5
CRYZL1
CCDC68
DOCK9
GNPDA2
ARHGEF28
PBLD
GCNT2
LRRN1
DST
PCDH9
SLC39A8
KLHL5
NUCB2
ETV5
FUZ
CA2
GABRP
SDR16C5
TACSTD2
MAML2
SPDEF
SLC19A3
LOC100506403
NUDT12
PTAFR
SNX24
HHAT
HPGD
ENOSF1
BDH2
LAMTOR3
ELF3
NR3C2
AMT
GALNT12
PLA2G10
FAM174A
HABP2
BCL2L14
QSOX1
ZBED9
ARMC9
SLC41A2
BIK
TMEM64
DRAM1
GABBR1
RASEF
TCP11L2
IGF1R
PLEKHS1
HPSE
ZDBF2
ITGA3
IFITM2
KLF4
IFIT5
ARMCX1
TP53I3
SHC2
CCDC109B
PLPP3
TBC1D8B
SPNS2
CFB
SERPINB1
ST6GALNAC2
CD47
TIMP2
STEAP4
CARD6
FADS1
ABAT
RPS29
CFI
OAS2
CFTR
C20orf194
ADRA2A
ARL14
GCNT1
C2orf74
PPP2R3A
CFL2
TMPRSS4
FUT2
PRSS23
XAF1
E2F8
IMMP2L
TMEM140
CXCL1
APOBEC3A
FAM177B
UGT2B15
TMEM263
TUSC3
ZNF141
HNMT
DLC1
FAM129A
COL17A1
GNE
KLK10
TMPRSS3
NRIP1
CTNNAL1
ATXN1
SLC17A5
NR3C1
PKIB
PALMD
KRT80
FHDC1
BORCS7
BHLHE40
FA2H
HSPA13
SH3RF2
SLC44A4
PCSK5
FMN1
PDE5A
LOXL1
TMSB4X
TSPAN2
PPARGC1A
GALNT7
RORA
CXCR4
HLA-DMA
DGKG
IL18
ZNF33B
TRIM59
HLA-DRB4
ATP8A1
NMU
RPS6KA2
AQP5
PIK3R1
DDX3Y
CCK
LPAR1
HLA-DRA
CFAP46
UGT8
CD99
LOC339803
C14orf105
SORBS2
PARVA
HLA-DRB1
GRAMD1B
ZNF595
DMKN
C4orf32
PRR4
MAFF
NATD1
CLDN2
IQGAP1
DHX58
RND3
HLA-C
F2RL1
BIRC3
ALCAM
STXBP6
LPL
GRK5
ZNF518B
RAB27B
SCOC
DUSP5
EVA1C
ARHGAP26
WBP5
TNNC1
TMEM135
ACOT9
FAT1
APOBEC3B
FYN
TNS4
DOPEY2
RBPMS
NTRK2
ALDH3B1
BCL6
HLA-DRB5
PKDCC
IFI16
IFI27
RDX
LHFPL2
LTF
GBP4
ARNT2
DYNC1H1
SNAPC3
SLC6A20
TM2D2
DDX58
RARRES3
GAL3ST4
CROT
EXPH5
HLA-B
PTGR1
PROM2
C12orf75
DNALI1
HRASLS2
IFI44
PTPRN2
ARHGDIB
CNN3
ACSL5
CADPS2
WDR35
KITLG
CTSH
SEC24D
ADM
FBXL2
PNPLA3
UGT1A1
NGFRAP1
PRKG1
ANXA1
KRT15
AKR1C1
TCEAL3
FOXA1
ARHGAP29
DDX60
TCEAL6
ELOVL5
ALDH3A1
SOCS3
KLHL9
SMPDL3B
BNIP3
CASP7
MBOAT2
JAZF1
TCEAL3
ARNTL2
CLIC3
CADM1
LXN
ITPR1
TRPS1
STK38L
SYTL4
RAI14
TMEM158
BNIP3L
CDH3
AKR1C2
MBOAT1
MUC20
LCN2
MACC1
TNIK
C9orf152
KCNS3
MYO5B
SLC7A7
MRAP2
EZR
C19orf33
C15orf40
PITPNC1
C6orf222
ADIRF
TPST1
SLC2A10
TNFSF15
JUN
C10orf11
CDC42EP3
CA9
ZNF287
TMEM56
PHLDB2
CXCL1
SERPINA5
REC8
AKR1C1
NEDD9
PROSER2
ARFGAP3
GBP1
LDHB
NEBL
IFIT3
ECI2
CYFIP2
NAV1
CTGF
TNFRSF12A
SMPDL3A
RNF125
CLCN4
KCNQ1
NIPAL2
DKK3
HK1
SYT13
SIX4
KCNE2
SPIRE1
CCDC186
PDZK1IP1
CYP3A5
EFNA1
ABCA1
PARP9
NABP1
LITAF
ODAM
IFIT2
MARCKS
BLVRA
BATF
SOAT1
CCDC88A
ARHGAP44
STEAP2
SMAD7
ZC2HC1A
SPAG4
KCTD12
NUPR1
MMP1
GBP3
AADAT
RAB34
AK4
VAMP5
MYEOV
KCNK1
FAM46C
RAB38
FZD6
TUBB2A
SLCO4C1
SLC16A3
AKR7A3
GATM
RPL27A
HSPA4L
EMP1
PROM1
AKAP12
TCEAL8
TP73-AS1
BEX4
PMEPA1
CXADR
HLA-F
KLK7
KDELR3
TOR4A
BLNK
BEND7
ARHGEF10
MTAP
FLJ23867
SHANK2
ARHGAP6
TSPYL5
SH3BGRL
SCRN1
CMPK2
STOM
FAM149A
IGFBPL1
ROR2
CXCL5
KRT7
SERPINB2
UCA1
IL1R2
ITGA2
AK4
MYCN
SOSTDC1
MLH1
NUPR2
CCL20
SLC1A2
FKBP1A-SDCBP2
KCNN4
PLAU
COTL1
PFKP
SYNE4
PBX3
RRAS2
KIT
ZNF879
RUNX2
PPP1R16B
CAPN12
LAMC2
EPDR1
DAB2
HYAL1
ANGPTL4
AKR1B1
FGFR2
PRKD3

## Sheet: GSE33651+UP
The upregulated genes of the GSE33651 dataset.
Gene.symbol
KCMF1
RPL37
COL4A1
TCEAL4
MARS
VIM
IGFBP5
RGS1
ARID5B
RPL37A
TAOK3
CBWD3
KARS
ATRX
RPS24
PCMTD2
CTGF
NFYB
DHX58
UBC
PPIG
TALDO1
HLA-E
MS4A6A
NOMO3
RPL26
NCOA1
PHIP
NPM1
DNAJA1
SMARCA5
C4B
BCLAF1
CSNK2B
ZFP36L2
KLF10
LGALS1
ENG
PPP2CA
MDH2
RBPJ
RACK1
IARS2
LAMB1
AK6
MLKL
CALM1
C19orf53
COL1A2
CDV3
SLC15A3
EIF3F
FRG1
ETS2
TPM2
IVNS1ABP
CCDC71L
1905-07-13
NRDC
CLTA
UTP14A
IPO5
RAP1A
LARP7
RSRP1
TARS
KRR1
GABARAP
BAZ2A
RPL5
TUBB6
PSMB7
ZNF394
KANSL2
DDX54
SRP14
C2
MRGPRX3
HSPA4
THY1
SENP6
GPX4
EIF3M
CAV2
COL3A1
RFX5
RGCC
TIE1
PLAU
ISCU
THEMIS2
ZNF7
ZHX1-C8orf76
FLII
TIMM9
TERF2IP
PSMD10
COL4A2
CCT8
COPRS
NARF
FTH1
PSMD7
GIMAP7
KCNJ8
RUBCN
IFI16
ADM
SIK1
RPL7
PELI1
LAMB2
USP39
OAZ1
NDUFA5
ADD2
DHX36
FN1
RPS27A
GNPTG
SLU7
NNMT
KIAA0040
SMARCA4
A2M
SNRNP35
FAS
POLR3C
IFT52
DUSP23
ARL5A
TOP1MT
RAB31
VPS16
PSMD2
CTSL
ENY2
RPS19
RSPRY1
TIMM50
ANKRD28
PRPF40A
DDX5
FUNDC2P2
ATP6V1D
HTRA1
HTRA3
TNFSF10
FCER1G
ADAR
RBM38
C10orf128
TMSB4X
PRPF6
WDR53
UTP11
ABCB7
TUBA1C
GTPBP4
CTSK
AIDA
LGALS8
PPIAL4A
USP7
PTMA
AMZ2
UGP2
OLFML2A
ACSL4
LOC646014
NDUFAF5
GTF3C6
ADK
MAP4K5
RPUSD4
YBX1
CD248
FBXO32
DDX42
SH3BGRL3
ITSN2
VPS28
EIF3A
CLCC1
POLR2B
CNOT10
MCM3AP
FNTA
IL15RA
ATG3
MFSD12
C19orf43
PLK2
EMILIN2
APOLD1
RELA
LOC105374313
GOLGA5
DDX49
IER5
LGALS12
UPF3B
CCDC91
NRBF2
SNUPN
TAF10
SLC43A3
COPS2
GPKOW
FAM188A
GNL2
SLC38A10
COL1A1
OXA1L
CHSY1
CCDC9
SON
RPL36
NDRG3
POP4
MGEA5
FAM120AOS
RBPMS
SF3B1
LOC100996724
STEAP4
TNFSF13B
DARS
PPAN
RAC2
FAM181A
FBLN5
SAP18
MALT1
PAIP1
MEA1
UBR5
MS4A4A
RPL4
MAPK1
LAMA5
IFI30
IWS1
SERPINH1
WDR33
OCIAD1
PILRB
USP3
GLT8D1
CDKN2AIP
LPIN1
PLOD1
DLC1
CLPB
RAB34
SUPT6H
GLRX3
UBA52
PHF11
PSMB4
TIMP1
PTOV1
SECISBP2
CPVL
ABRACL
TRIB1
ATPAF1
CCT3
SMG6
MRPL58
NELFE
UBE2R2
MBD2
UBXN7
HUWE1
GBP1
SUMO2
PPM1M
CFLAR
ALDOAP2
RPL35A
AIMP2
SOD2
SIPA1
SERINC3
C1QB
C21orf33
GADD45B
SDHB
MAP4
SPTAN1
TNFAIP1
LSP1
GLIPR1
BAG3
PRPSAP2
DYSF
TAF3
CLEC2B
LOC100129550
RPL36AL
CD44
GDE1
KAT6A
DNAJC15
PHAX
LINC-PINT
UBE3A
PITPNA
BLMH
FAM222B
TYROBP
DNAJB12
LAPTM5
RBMS1
CD163
PRPF31
TRIM24
LOC100506990
ETF1
TCEAL1
ANXA1
PPP2R2D
GYPC
SPARC
AKIP1
SNRK
PSMD4
ACP2
PTPN2
TNIP1
SMIM13
ESCO1
CXCL10
AKTIP
MCM5
RRAGC
AKR1B1
COL6A2
KIAA0355
HLA-DRB3
PIGS
ATP5C1
DDX51
TSC2
TAF9
TMED5
RRAGA
ABCF1
TSN
ANKRD49
SKAP2
NREP
HLA-G
ZNF302
NDUFB1
H3F3A
PDLIM4
PPIB
CHN1
CENPBD1P1
ZFP91
NCKAP1L
RAB9A
SDC2
DGCR6L
APMAP
RNF130
OLFM1
DECR1
HARS
TAOK1
SNX2
NSA2
SH3BGRL
MGP
RBM17
TSPAN33
AAK1
COX14
PSMF1
TBCA
BCAS2
KIAA0922
GPAT3
TMEM2
AMBRA1
HSPBAP1
TMEM176B
ZNF706
WDR26
ITGAM
DNTTIP1
LRP11
INTS2
RPL31P11
GRASP
RPF1
HIST1H3C
NACA
MOB3A
RPL23A
POLR2K
RUVBL2
GIMAP6
TTL
RPAP3
KPNA4
COL15A1
CMSS1
RPL17
RAP1B
NOP56
LOC643733
IRF1
HIST3H3
COX6C
LMO2
NLRC5
ZNF581
ANKHD1
AP1M1
USF2
SASH3
ESYT2
DUS1L
UBE2D2
MRPL32
HCG18
FAM20C
PIPSL
CREBL2
FEM1C
RPL28
VDAC3
AKAP12
POLDIP2
LAT2
ATP6V1H
KIAA0196
ADGRA2
RPL34
RPP25
CAND1
FXR1
ZXDC
VOPP1
NAA30
NMI
MCUB
S100A9
ARHGDIB
MYO1B
ZFP36
DAP3
RPL6
TCF3
CMTM3
GGCT
RTFDC1
HLA-DPB1
CPSF1
TMEM204
SDF4
FYB
NR4A1
STARD13
GNAI2
PLEKHG1
RPS25
C1orf54
ARMC5
SUB1
SYNCRIP
BRK1
CETN3
SECTM1
MAMDC2
NCAPD2
ATP5J2
MRPS9
ULK1
VDAC2
ZDHHC17
ANXA5
UBE2E3
HNRNPLL
PSMD11
GAS8
PECAM1
TFB2M
ABL2
GBP2
ANKRD10
CSF1R
ACBD6
PPA1
S100A10
ANTXR2
ACVRL1
IFITM2
KLHL5
WASH1
CCDC85B
CAPNS1
ACTB
TRAPPC3
CTSB
ZNF318
SPAST
GALT
TCFL5
TRIM26
MYO9B
PPID
LOC105371433
SH3GLB1
ITGB2
PAPLN
ELOVL5
PQBP1
BCAP29
SNRPA1
NCK1
CLASRP
ZNF292
PAAF1
SNAPC5
RGL1
POLE4
BAG6
GPATCH2
REEP3
RGS2
MTX2
AUP1
RHOA
C11orf58
ARHGEF17
RIT1
TSR3
NCBP3
PDIA3
EBNA1BP2
TRIOBP
LOC105378591
SRGN
SNX15
HSP90AB1
LSM8
PROCR
RINL
SIKE1
TMEM35B
SNRPG
CSRP1
GNPAT
DYM
ACTN1
RPS27
PDLIM1
PMEPA1
ATPIF1
HOXB13
LSG1
RDX
USP14
GAS5
PSME1
MAP1LC3B
MRPL9
COPS6
TMEM267
TRAF1
NDUFV2
KIZ
NADK2
NSUN2
PDCL3P4
WDR54
CEBPB
PMP22
ATP1B3
RPL35
TMEM138
PPP1R12B
GRB2
PKM
NAA10
HDLBP
CREG1
SECISBP2L
MYL6
LAP3
C21orf59
PSMC1
NAMPT
NCF4
IGSF6
CLNS1A
UBE2A
SUCO
ERGIC3
GIMAP4
RRP36
KLF6
PRKDC
EIF4EBP2
PTGDS
TSHZ1
NR1H3
TMEM47
EXOSC8
CDK5RAP1
SLC25A33
RBBP7
ZCCHC14
PLEKHO2
SERPINA1
NAA20
TIMP2
IFITM4P
TTPAL
CD81
ALOX5AP
AP2A2
PRRT3-AS1
ANP32B
PAIP2
PGRMC1
BLOC1S2
MLH3
DNAJB11
GPX7
IGSF3
CNPY2
SPSB2
RMND1
EPHA2
ADAMTS5
C1QTNF6
PLEKHO1
BNIP3L
C1orf115
FLJ11710
CTSA
TMEM41A
ETS1
TCOF1
POLRMT
ARAP1
IFRD1
NATD1
TNS2
HEBP1
IFITM1
SENP5
RNF220
PCOLCE
TRAPPC13
FCGR2C
TELO2
TIMM8A
PSMB5
NAV2
C1R
RGS19
CCNB1IP1
CCT7
RPL17-C18orf32
NCALD
INO80C
ALG9
SPON2
FUCA2
SAT2
NFKBIE
PARP6
ENO1
XPO6
DNAJC21
PRR5
RANBP9
SMS
FAM103A1
MRPL20
CLEC1A
HLA-DPA1
CFD
ST5
CCDC3
WTAP
CKMT2-AS1
LAMP3
PER1
CNTNAP1
LAPTM4B
BTF3P9
MALSU1
TTI2
ZNF593
MRPS30
GABARAPL1
PTGES3
SERBP1
WAS
CDYL
SET
RPL29
DDX58
PMPCB
MAN1C1
MINOS1
MOCS1
HSPA1B
FTMT
MRPL24
PSME2
SNHG6
FERMT2
TFG
BAG2
APOC1
NOA1
SHC1
TOMM70
TSEN34
S1PR3
DCTN3
WRNIP1
ATP6V1B2
VAPA
LOX
PEX13
ILK
BAD
ECHDC1
ANAPC5
ITGB1BP1
ANKRD11
NOP58
SNX3
ANAPC10
PFDN2
NR2F1
EPSTI1
ASAH1
MAGOHB
STRIP1
SH2D2A
SMTN
PSMD6
RBCK1
PLEK
TGFB1I1
ENPP2
RPL27
SERPINA3
DNMT3B
METAP2
ACAA2
HEG1
PWP1
QKI
PARVG
PRKD2
EIF4EBP1
LY6E
CFB
GAR1
FTHL17
MFSD14B
SIM2
RNF146
RGS5
ADGRL4
EIF2S1
PLOD3
MS4A7
CSNK1E
DUSP6
ZBTB32
GCSH
GUCD1
CTSZ
NFKBIA
MYL9
MR1
CCDC80
C1QC
DNAJB1
CENPB
TCEAL2
PBDC1
DCAF13
IFITM3
NEURL4
HSP90B1
TM4SF1
TMEM123
HDGFRP3
MAP1B
PPP6C
PIF1
NAPRT
SEPHS2
FBXO34
FAM102A
CASP4
CSF2RB
SNX5
BNIP2
RTP3
RPS10P19
COX7A1
PRKCH
GLA
PSMD3
C1orf122
N4BP2L2
NDN
IFIH1
PTDSS1
RCBTB1
ACAT1
METTL26
LTBP1
ITGB1
ZNF32
CHI3L1
PALLD
HCG11
UTP18
TXNDC5
SPARCL1
CCNH
ZFP36L1
RGMA
EFEMP2
TNFSF15
TLE4
SERPINB6
CCDC50
STAT1
ARL4A
AVL9
ARPC1B
FAM129A
RIPK2
RAN
CCT5
LEF1
ECI2
ITGAX
DAAM1
NAP1L5
CEACAM1
RRS1
CDK7
RAB7A
IL7R
FARP1
NOTCH2NL
ATP5A1
RFC4
TXNRD1
MCM3
BST2
RARS
NEAT1
CDIP1
EIF4A3
GMFG
PLEKHF1
S100A4
JAM3
DBN1
STAG2
IGF2
BTG2
FOS
CDC123
CSRNP1
CD9
MPHOSPH10
FAM105A
LOC101928052
RERG
HSPA9
RARRES2
LOC100505942
NPDC1
CKS1B
HAO2
SIVA1
TRAF3IP3
CHCHD3
KLF4
UBD
PPP1R14A
EVA1C
JAML
SUPT20H
AIFM1
TRPC4AP
MEST
RPS26P11
ATP8B5P
PRSS23
CSRP2
AQP10
PPM1F
PTCH1
CRYAB
SLC6A8
PTPN12
SRPX
ZNF641
CD48
CFL2
HOPX
DUSP2
RBP1
ETV1
WAC
SGK1
CD55
CNN1
NFIA
COPS5
TSC22D3
GOT2
BTNL9
LUM
ADAM8
ISG15
CDKN3
FABP4
NUP37
PGK1
HAAO
CD68
ITGA7
PGGHG
LOC100419170
SMAD2
IL1B
COPZ2
AMOTL1
SNHG5
TAGLN
FLNA
CD74
CAMK2N1
BEST3
FBLN1
ASS1
ZNF738
GSTO2

## Sheet: GSE33651+DOWN
The downregulated genes of the GSE33651 dataset.
Gene.symbol
RPL11
MIF
IKZF4
C9orf16
CD79A
UGCG
LINC01119
POU5F1P3
STARD4
DLX4
THADA
CYBA
RPS15
FOSL2
NCSTN
RIOK3
MRPL54
RBM3
GHSR
HAUS8
TIA1
ABHD17A
MAN2C1
ALDH9A1
MSANTD2
FOXD2-AS1
CRBN
COPA
C1orf56
PPARG
SLC7A8
PTK2B
C19orf70
DPY19L2P3
HOOK2
MPDU1
PAQR4
GRIK2
THSD4
IFI27
C14orf178
TAPBP
DGCR8
ACTG1
ARAF
NDUFC2
LOC101928291
PLXNB2
CERS6
OFD1
SMIM14
SLC16A2
ATP2A3
TMEM14A
SELT
AHNAK
PLEKHA1
VRK3
ALDOC
CPSF6
HPGD
HLCS
ALDH6A1
PRDX5
EPN1
CTNNBL1
ACSS3
ARG2
IL17RE
SEC61G
KRT75
BZW1
UQCC3
BSG
SUCLG2
POLD4
JUP
ARL6IP1
FKBP2
MRPS35
HES1
GNA11
EIF5
HNRNPL
NAGPA
RAB11FIP1
PURA
DLGAP1-AS3
TMBIM4
GJB1
CLTB
PDCD4
DNAJC3
SRSF10
F11R
RAB27A
SPHAR
RMI1
RAB11FIP2
CFL1
TFF2
ALDH3A1
LOC153811
ANG
RNASE1
AKR1C2
NUTF2
MLPH
PCDH15
PROSER2-AS1
SERPINA6
PBLD
TMED9
MGAT4B
ABLIM1
C16orf89
KDELR3
LINC01270
ZNF185
CCDC68
TESC
STT3A
LLGL2
NME6
TST
LCP1
CCL5
HIST1H2BK
BCL2L14
DHCR24
IGFBP3
CYSTM1
STAT3
GSDMB
SLC12A2
SMIM24
GALNT6
PGC
MUC1
TFF1
DBP
AGR2
FCGBP
